# Supplementary material for: Are the Results of Late Heart Re-Transplantation Influenced by the Time Interval from Primary Transplantation?
Source: J Clin Med. 2026 Jan 10;15(2):564. doi: 10.3390/jcm15020564 (PMC12842072; doi:10.3390/jcm15020564)
Supplement: Supplementary file 1 [file jcm-15-00564-s001.zip]

Archive with 1 entries (1 files):
- jcm-4056577-supplementary.pdf
